# Supplementary material for: Genetically manipulating endogenous Kras levels and oncogenic mutations in vivo influences tissue patterning of murine tumorigenesis
Source: eLife. 2022 Sep 7;11:e75715. doi: 10.7554/eLife.75715 (PMC9451540; doi:10.7554/eLife.75715)
Supplement: Figure 1—source data 2. — PCR genotyping of two independently derived MEF cultures with the indicated KrasLSL alleles in the absence and presence of Cre recombinase (CRE) to detect the unaltered wild-type Kras allele product (WT, 488 bp) as well as the unrecombined (KrasLSL, 389 bp) and recombined (LoxP recombined, 616 bp) Kras allelic products. Gel images were color inverted for better visualization. Red box depicts region shown in Figure 1B. [file elife-75715-fig1-data2.zip]

Archive with 1 entries (1 files):
- F1 SD2.png
