# Supplementary material for: Genetically manipulating endogenous Kras levels and oncogenic mutations in vivo influences tissue patterning of murine tumorigenesis
Source: eLife. 2022 Sep 7;11:e75715. doi: 10.7554/eLife.75715 (PMC9451540; doi:10.7554/eLife.75715)
Supplement: Figure 4—source data 1. [file elife-75715-fig4-data1.zip]

Archive with 1 entries (1 files):
- F4 SD1.png
